# Supplementary material for: Trajectories of persisting Covid- 19 symptoms up to 24 months after acute infection: findings from the Predi-Covid cohort study
Source: BMC Infect Dis. 2025 Apr 25;25:603. doi: 10.1186/s12879-025-11023-0 (PMC12023393; doi:10.1186/s12879-025-11023-0)
Supplement: Supplementary file 3 — Additional file 3: Supplementary Table 2: Participant's individual characteristics in fatigue trajectories [file 12879_2025_11023_MOESM3_ESM.xlsx]

## Sheet: Inidividual characteristics
Supplementary table 2: Participant's individual characteristics in fatigue trajectories.
Variable Mean (±SD) for normally distributed continuous variables ; Median [min;max] for not ormally distributed continuous variables ; N (%) for categorical variables	Class 1 (N=71)	Class 2 (N=110)	Class 3 (N=116)	Class 4 (N=258)	P-Value
BMI (kg/m2)	27[18,41.2]	24.5[18.6,39.6]	25.7[18.3,48.9]	24.7[16.7,55.1]	0.003
Female (yes)	36(50.70)	58(52.73)	78(67.24)	114(44.19)	<0.001
Age (years)	43.7±13.7	40.2±11.4	42.6±11.5	41.2±13.1	0.216
At least 2 comorbidities (yes)	7(9.86)	4(3.64)	11(9.48)	13(5.04)	0.131
Current smoker (yes)	16(22.54)	13(11.82)	20(17.24)	41(15.95)	0.219
Total symptom score initial infection	0[1,4]	2[1,6]	2[1,8]	0[1,3]	<0.001
Total symptom score M12	3[0,8]	0[0,5]	3[0,9]	0[0,4]	<0.001
Total symptom score M15	3[1,8]	0[0.4]	3[1,10]	0[0,3]	<0.001
Total symptom score M24	3[1,6]	0[0,4]	3[0,9]	0[0,6]	<0.001
Participants with at least 1 medication before COVID-19 infection	36(50.7)	33(30)	46(39.66)	64(24.81)	<0.001
Sleep aids	2(2.82)	0(0.00)	4(3.48)	0(0.00)	0.004
Anti hypertensive	15(21.13)	9(8.18)	14(12.07)	20(7.75)	0.015
Anti pain/inflammation	5(7.04)	3(2.73)	3(2.61)	3(1.16)	0.051
Anti cholesterol	10(14.08)	5(4.55)	8(6.96)	18(6.98)	0.14
Diabetes treatment	5(7.04)	3(2.73)	3(2.59)	4(1.55)	0.109
Treatment for anxiety	3(4.23)	5(4.55)	12(10.34)	3(1.16)	<0.001
Antibiotic in the 2 months before COVID-19 initial infection	7(10.00)	16(14.55)	14(12.28)	20(7.81)	0.211
Anti coagulant	6(8.45)	2(1.82)	4(3.48)	6(2.33)	0.09
Anti depressant	2(2.82)	7(6.36)	10(8.62)	3(1.16)	<0.001
Anti convulsivant	1(1.41)	2(1.82)	1(0.86)	2(0.78)	0.731
P-values between each class were calculated using the student t-test for normally distributed continuous variables, the Wilcoxon test for non normally distributed continuous variables and the Fisher’s exact test for categorical variables

## Sheet: Feuille 1
Variable	Total study population (N=555)	T1: Mild symptoms, rapide resolution N = 376 (67.7%)	T2: Elevated and persisting symptoms N=179 (32.3%)	p value (T1 vs T2)
BMI (kg/m2)	25.1[16.7;55.1]	24.7[16.7;55.1]	26.3[18.4;48.9]	<0.001
Female	286(51.53)	176(46.81)	110(61.45)	0.00145
Age	41.6±12.6	40.5±12.4	44±12.7	0.00211382
At least 2 comorbidities	35(6.31)	16(4.26)	19(10.61)	0.00785
Current smoker	90(16.25)	56(14.89)	34(19.10)	0.275
Former smoker	112(20.22)	73(19.41)	39(21.91)	0.275
At least 1 medication before COVID-19 infection	179 (32.3)	99 (26.3)	80 (44.7)	<0.001
Sleep aids	6(1.08)	0(0.00)	6(3.35)	0.00109
Anti-hypertensive	58(10.45)	28(7.45)	30(16.76)	0.00159
Anti pain/inflammation	14(2.53)	4(1.07)	10(5.59)	0.00278
Anti-cholesterol	41(7.40)	21(5.60)	20(11.17)	0.0238
Diabetes treatment	15(2.70)	6(1.60)	9(5.03)	0.0259
Treatment for anxiety	23(4.14)	11(2.93)	12(6.70)	0.0424
